# Supplementary material for: Spectroscopic Benchmarks by Machine Learning as Discriminant Analysis for Unconventional Italian Pictorialism Photography
Source: Polymers (Basel). 2024 Jun 28;16(13):1850. doi: 10.3390/polym16131850 (PMC11244078; doi:10.3390/polym16131850)
Supplement: Supplementary file 1 [file polymers-16-01850-s001.zip]

Archive with 1 entries (1 files):
- polymers-3017631-supplementary materials.pdf
